# Supplementary material for: Ultrastructural changes in esophageal tissue undergoing stretch tests with possible impact on tissue engineering and long gap esophageal repairs performed under tension
Source: Sci Rep. 2023 Jan 31;13:1750. doi: 10.1038/s41598-023-28894-5 (PMC9889733; doi:10.1038/s41598-023-28894-5)
Supplement: Supplementary file 2 — Supplementary Table S1. [file 41598_2023_28894_MOESM2_ESM.xlsx]

## Sheet: Munka1
Groups (1, 2, 3, 4)	Diameter of the muscle cells (μm)
1	17.6588
1	16.9578
1	17.9741
1	16.1408
1	16.9578
1	16.1408
1	20.5198
1	19.9197
1	18.5474
1	18.8466
1	18.8466
1	11.8328
1	14.405
1	14.19
1	20.5378
1	16.3457
1	15.5664
1	15.5664
1	17.8178
1	13.4611
1	19.2037
1	16.9578
1	17.8022
1	26.5157
1	21.7735
1	15.9056
1	23.4153
1	24.0377
1	24.94
1	16.555
1	22.6077
1	12.8803
1	16.77
1	18.2091
1	11.7446
1	14.9111
1	18.4612
1	21.5269
1	17.6588
1	18.6096
1	16.8758
1	17.6588
1	12.3208
1	19.135
1	21.5269
1	13.975
1	15.5664
1	21.0173
1	21.9479
1	16.0575
1	18.7494
1	18.5574
1	17.3525
1	17.6588
1	17.8035
1	21.4074
1	23.0812
1	19.135
1	21.5
1	15.1617
1	19.4809
1	23.0772
1	22.7087
1	17.6051
1	23.5766
1	13.4611
1	25.2952
1	21.9479
1	27.9409
1	21.5387
1	31.3465
1	15.5337
1	21.5387
1	18.6691
1	24.9595
1	20.9997
1	17.9741
1	19.4809
1	26.23
1	20.3479
1	17.6051
1	18.5474
1	17.8035
1	17.6051
1	19.7168
1	17.8191
1	19.4798
1	23.951
1	20.6445
1	16.6677
1	19.611
1	16.2506
1	20.8915
1	19.611
1	20.5198
1	18.8331
1	17.3525
1	20.7494
1	21.4914
1	22.0613
1	15.5664
1	18.294
1	24.1433
1	18.4612
1	21.8085
1	17.9741
1	22.6077
1	20.2203
1	20.2203
1	22.146
1	22.575
1	22.3197
1	22.274
1	22.0446
1	24.8211
1	19.822
1	19.2698
1	19.35
1	23.65
1	24.08
1	25.8
1	16.77
1	26.23
1	27.09
1	23.65
1	29.24
1	19.35
1	18.06
1	22.79
1	14.62
1	15.91
1	20.21
1	18.06
1	20.64
1	23.65
1	16.8635
1	23.6656
1	23.65
1	26.23
1	18.06
1	18.06
1	18.106
1	20.2511
1	18.92
1	13.76
1	18.06
1	19.35
1	19.9197
1	13.8203
1	12.47
1	16.77
1	20.64
1	15.91
1	15.0193
1	14.62
1	13.76
1	15.6522
1	20.21
1	19.35
1	14.62
1	22.36
1	24.51
1	17.1839
1	18.106
1	29.67
1	18.06
1	19.35
1	24.94
1	22.36
1	16.77
1	31.82
1	22.8265
1	27.09
1	27.09
1	25.8
1	27.09
1	21.5172
1	18.49
1	24.51
1	20.7517
1	18.06
1	23.6656
1	19.35
1	22.36
1	22.79
1	20.21
1	24.08
1	18.92
1	15.91
1	24.94
1	24.9733
1	22.79
1	29.67
1	22.8993
1	15.8109
1	22.8508
1	25.0731
1	18.2839
1	15.3841
1	22.1356
1	18.495
1	16.792
1	17.0271
1	18.49
1	19.35
1	14.0591
1	14.9761
1	19.4833
1	18.8613
1	21.0173
1	17.3552
1	17.6928
1	22.5658
1	15.9622
1	18.465
1	25.1945
1	20.0262
1	21.5
1	25.1761
2	26.2441
2	34.3274
2	22.0142
2	22.0142
2	26.912
2	19.2806
2	19.7109
2	23.1102
2	20.5615
2	20.5007
2	23.2757
2	29.4621
2	18.2155
2	19.7109
2	20.9655
2	25.4255
2	16.3923
2	24.6126
2	20.7561
2	15.9056
2	25.3891
2	17.4243
2	22.869
2	18.4261
2	16.7231
2	20.9655
2	31.7626
2	18.4261
2	22.3269
2	21.6297
2	20.3479
2	19.2806
2	28.6241
2	19.1652
2	23.8998
2	25.178
2	19.135
2	20.5238
2	21.2722
2	17.3478
2	22.756
2	21.695
2	22.9751
2	23.8238
2	26.2863
2	18.2031
2	14.3463
2	17.3555
2	18.0347
2	15.6596
2	13.0682
2	12.4105
2	16.9972
2	12.9327
2	15.6596
2	17.4683
2	24.2305
2	22.756
2	22.8169
2	15.8554
2	14.3463
2	12.5881
2	13.6156
2	17.3072
2	25.9957
2	24.0651
2	19.9571
2	17.8178
2	20.2585
2	14.9425
2	15.6762
2	17.9422
2	22.0637
2	25.8011
2	17.3195
2	15.2745
2	18.2031
2	21.1603
2	24.2317
2	18.4891
2	16.4035
2	18.1076
2	17.6673
2	15.5195
2	14.9471
2	16.0377
2	19.0854
2	18.5081
2	20.3451
2	18.2256
2	13.3265
2	13.7688
2	12.9327
2	13.7688
2	16.0377
2	15.3578
2	31.575
2	21.9479
2	21.4192
2	33.4655
2	24.6454
2	25.4437
2	24.5609
2	21.5269
2	15.1434
2	17.8022
2	22.146
2	20.299
2	19.4809
2	23.5717
2	24.8973
2	14.4306
2	20.8328
2	17.1192
2	19.3225
2	23.7164
2	20.0677
2	21.8042
2	22.9336
2	14.9111
2	16.9578
2	23.9819
2	20.8915
2	22.8224
2	15.8576
2	19.3225
2	24.7586
2	24.6941
2	15.5307
2	17.2242
2	22.9124
2	21.3035
2	21.7607
2	17.2242
2	14.3197
2	22.1074
2	14.0854
2	21.4074
2	17.9741
2	22.146
2	20.5198
2	13.9419
2	16.1536
2	25.8653
2	16.3457
2	15.5664
2	22.8224
2	21.2546
2	19.3225
2	27.6941
2	25.1844
2	22.0791
2	21.0173
2	16.8758
2	19.2542
2	16.0575
2	21.4419
2	15.981
2	22.146
2	22.79
2	19.9197
2	21.5269
2	32.7732
2	18.7494
2	23.0772
2	22.9124
2	17.6051
2	12.5826
2	18.2548
2	18.6691
2	16.9578
2	18.8466
2	19.9962
2	18.1417
2	17.8178
2	19.0369
2	23.8689
2	26.1647
2	24.0377
2	14.6721
2	27.5376
2	20.6445
2	22.0613
2	13.5313
2	14.405
2	22.79
2	28.595
2	26.1744
2	23.5717
2	20.3479
2	30.4436
2	23.3639
2	17.3738
2	13.3265
2	21.6297
2	25.2137
2	13.7365
2	23.5059
2	22.3238
2	26.0824
2	25.4437
2	28.2952
2	18.106
2	18.7494
2	16.6094
2	17.8178
2	20.5198
2	14.6721
2	13.9419
2	19.7109
2	15.2301
2	20.5198
2	16.9578
2	18.3847
2	14.4626
2	18.8331
2	17.0285
2	19.4809
2	24.8183
2	28.1683
2	27.9409
2	27.061
2	22.4261
2	16.6677
2	22.869
2	15.6596
2	24.3719
2	20.4838
2	16.77
2	26.634
2	25.7516
2	31.6057
2	23.7796
2	18.06
2	21.0875
2	18.1417
2	21.5269
2	12.3208
2	21.5269
2	22.8123
2	10.984
2	16.9578
2	20.9997
2	22.6404
2	19.2806
2	24.2836
2	20.374
2	32.4678
2	22.146
2	22.79
3	13.5978
3	13.8937
3	21.9258
3	15.8576
3	28.5877
3	20.8006
3	25.7713
3	15.0193
3	14.2355
3	16.0661
3	17.7294
3	16.9619
3	21.2404
3	17.3072
3	23.4734
3	18.525
3	13.8937
3	15.7875
3	13.8671
3	21.2404
3	19.2302
3	19.6487
3	22.3269
3	26.1559
3	15.8109
3	21.2404
3	35.876
3	25.4101
3	16.8635
3	17.9676
3	18.525
3	16.3457
3	15.0008
3	45.5901
3	23.3193
3	23.4734
3	22.8993
3	47.255
3	30.7503
3	36.7115
3	30.4603
3	25.0177
3	29.2305
3	38.8074
3	18.0498
3	32.663
3	18.6691
3	31.5662
3	22.1356
3	23.0762
3	19.4263
3	16.3457
3	26.9394
3	32.1236
3	26.0319
3	30.4056
3	18.525
3	32.9168
3	24.2369
3	33.7762
3	33.4683
3	31.1535
3	26.3224
3	14.0394
3	17.9708
3	22.9167
3	16.7569
3	23.3575
3	15.4325
3	16.4254
3	12.4092
3	11.0537
3	18.3762
3	22.006
3	22.3667
3	11.6324
3	13.3044
3	19.8817
3	20.449
3	15.8226
3	14.2878
3	23.4389
3	33.4192
3	24.477
3	25.8465
3	31.175
3	16.5773
3	26.3013
3	21.2893
3	29.9036
3	12.7287
3	20.1045
3	23.3074
3	24.5533
3	20.3922
3	17.7007
3	24.1767
3	14.3197
3	15.2028
3	15.6655
3	19.106
3	26.7845
3	16.4218
3	16.115
3	23.4389
3	15.6655
3	16.7479
3	14.0394
3	14.922
3	22.39
3	18.495
3	24.5336
3	23.765
3	21.8042
3	22.1074
3	20.234
3	24.5336
3	16.115
3	13.7902
3	19.4596
3	21.9679
3	15.2028
3	11.5701
3	21.9005
3	15.8576
3	19.4975
3	18.3343
3	24.9622
3	19.8779
3	19.0999
3	36.6687
3	22.7941
3	19.9197
3	21.2926
3	26.3566
3	15.8226
3	23.4143
3	19.5449
3	14.3197
3	19.611
3	15.6522
3	24.3549
3	25.2824
3	26.9291
3	23.3945
3	23.0201
3	29.7198
3	32.1006
3	25.2824
3	18.6889
3	22.7047
3	16.3739
4	28.7819
4	28.2952
4	25.5886
4	25.6283
4	24.0925
4	30.9667
4	27.5502
4	24.2731
4	29.5365
4	20.6445
4	28.8813
4	25.7606
4	34.8074
4	27.3726
4	26.493
4	26.1647
4	26.6643
4	27.2669
4	26.6192
4	27.2669
4	23.6236
4	22.494
4	18.7494
4	21.4074
4	22.146
4	23.0211
4	20.6445
4	22.8912
4	20.5198
4	22.6077
4	20.8328
4	29.7579
4	32.1215
4	27.988
4	26.4275
4	26.7794
4	18.2548
4	26.493
4	18.2548
4	23.1981
4	26.4275
4	44.129
4	22.146
4	27.6716
4	26.4275
4	33.2445
4	28.6942
4	21.4074
4	27.5502
4	26.493
4	22.3197
4	24.4883
4	26.3118
4	30.8418
4	16.9578
4	24.4883
4	18.6369
4	20.2888
4	28.9101
4	18.1417
4	23.1981
4	22.494
4	23.6236
4	23.1981
4	25.4437
4	19.4798
4	27.2643
4	22.0446
4	23.9269
4	21.3035
4	26.4275
4	21.1204
4	21.4074
4	22.9678
4	23.7164
4	20.2888
4	23.6236
4	26.9609
4	19.611
4	17.6588
4	21.1456
4	21.9447
4	29.799
4	22.8224
4	24.4883
4	27.5502
4	26.3118
4	31.9223
4	25.4845
4	26.4275
4	28.9101
4	28.7763
4	26.1081
4	30.4056
4	30.4056
4	27.2669
4	27.9409
4	24.7484
4	30.757
4	17.0271
4	17.6588
4	18.7001
4	19.4809
4	17.0271
4	19.4809
4	30.0539
4	21.4074
4	17.0543
4	25.4573
4	22.146
4	22.0446
4	24.4883
4	24.3416
4	22.146
4	19.611
4	17.8035
4	23.6236
4	21.1456
4	25.6283
4	22.146
4	26.493
4	22.1074
4	20.2888
4	24.4883
4	21.892
4	24.3416
4	24.6126
4	22.6649
4	20.2888
4	16.9578
4	29.5075
4	21.2893
4	16.9578
4	24.4883
4	15.1499
4	12.1708
4	25.7807
4	8.82941
4	19.4623
4	24.0994
4	27.061
4	20.2959
4	16.8997
4	14.391
4	16.0391
4	27.0763
4	20.2888
4	16.5456
4	21.198
4	28.7819
4	27.2669
4	17.3372
4	16.4994
4	19.4596
4	15.6655
4	14.4726
4	10.4998
4	16.8751
4	24.1311
4	26.447
4	27.2009
4	20.812
4	11.8118
4	19.009
4	27.7029
4	25.7372
4	25.0994
4	22.8985
4	23.3575
4	22.4613
4	22.669
4	13.6334
4	13.3096
4	18.198
4	13.7751
4	25.2206
4	17.0719
4	19.3798
4	19.1606
4	16.0697
4	19.9197
4	21.9479
4	40.0829
4	41.85
4	48.6385
4	28.1683
4	35.3052
4	54.6138
4	36.5658
4	30.589
4	32.403
4	34.607
4	21.9479
4	30.4056
4	29.7579
4	35.3706
4	21.9479
4	20.5198
4	34.2687
4	45.338
4	40.6856
4	22.146
4	24.0377
4	46.4425
4	33.6563
4	20.5198
4	20.8328
4	26.2168
4	33.9435
4	21.2893
4	35.462
4	35.9481
4	24.6417
4	18.8466
4	19.7391
4	22.8912
4	43.1127
4	16.2975
4	28.9101
4	26.8466
4	20.8328
4	29.4676
4	15.5664
4	22.9336
4	39.3661
4	23.7864
4	19.4809
4	19.9197
4	19.2542
4	35.016
4	24.8183
4	14.4626
