# Supplementary material for: Ultrastructural changes in esophageal tissue undergoing stretch tests with possible impact on tissue engineering and long gap esophageal repairs performed under tension
Source: Sci Rep. 2023 Jan 31;13:1750. doi: 10.1038/s41598-023-28894-5 (PMC9889733; doi:10.1038/s41598-023-28894-5)
Supplement: Supplementary file 3 — Supplementary Table S2. [file 41598_2023_28894_MOESM3_ESM.xlsx]

## Sheet: Munka1
Groups (1, 2, 3, 4)	Distance between muscle cells (μm)
1	0.0696859
1	0.088156
1	0.0892923
1	0.0920718
1	0.109149
1	0.127536
1	0.129627
1	0.140093
1	0.144143
1	0.151309
1	0.161072
1	0.168116
1	0.170596
1	0.17372
1	0.175406
1	0.182918
1	0.182918
1	0.185914
1	0.190574
1	0.196063
1	0.198122
1	0.201648
1	0.201648
1	0.20323
1	0.20323
1	0.204035
1	0.204035
1	0.210907
1	0.213576
1	0.216442
1	0.219774
1	0.220371
1	0.220747
1	0.221222
1	0.224432
1	0.224432
1	0.224432
1	0.224432
1	0.224432
1	0.225119
1	0.22572
1	0.22572
1	0.226625
1	0.226986
1	0.231013
1	0.236476
1	0.237473
1	0.237473
1	0.243177
1	0.243177
1	0.243593
1	0.245517
1	0.246854
1	0.252599
1	0.252599
1	0.254281
1	0.254281
1	0.255138
1	0.255351
1	0.256469
1	0.257111
1	0.257111
1	0.258503
1	0.258503
1	0.259254
1	0.2594
1	0.260024
1	0.260024
1	0.26087
1	0.261272
1	0.261919
1	0.264623
1	0.264623
1	0.264929
1	0.264929
1	0.266052
1	0.266669
1	0.266669
1	0.273449
1	0.273612
1	0.273612
1	0.279256
1	0.28131
1	0.28131
1	0.282965
1	0.282965
1	0.282965
1	0.282965
1	0.283013
1	0.28343
1	0.28343
1	0.284118
1	0.284118
1	0.286851
1	0.286851
1	0.287356
1	0.287748
1	0.287748
1	0.287978
1	0.287978
1	0.289672
1	0.289672
1	0.289855
1	0.292584
1	0.292584
1	0.295539
1	0.295539
1	0.295759
1	0.295851
1	0.300724
1	0.300724
1	0.305464
1	0.306096
1	0.308886
1	0.309046
1	0.309942
1	0.311513
1	0.311513
1	0.312596
1	0.312596
1	0.313015
1	0.317623
1	0.31984
1	0.321032
1	0.321274
1	0.326911
1	0.326911
1	0.327008
1	0.327637
1	0.331275
1	0.331275
1	0.332406
1	0.333333
1	0.333333
1	0.333385
1	0.333385
1	0.334816
1	0.334816
1	0.335112
1	0.336238
1	0.336238
1	0.342091
1	0.34546
1	0.348496
1	0.350763
1	0.353696
1	0.353696
1	0.357143
1	0.358244
1	0.358244
1	0.358375
1	0.36348
1	0.363814
1	0.371196
1	0.375283
1	0.375283
1	0.376683
1	0.376683
1	0.377925
1	0.382205
1	0.382516
1	0.385911
1	0.385911
1	0.390779
1	0.391165
1	0.395693
1	0.39817
1	0.39817
1	0.40294
1	0.407984
1	0.407984
1	0.411432
1	0.418351
1	0.418351
1	0.418589
1	0.432962
1	0.432962
1	0.436255
1	0.436441
1	0.436441
1	0.437749
1	0.441942
1	0.4445
1	0.444653
1	0.444653
1	0.449187
1	0.451193
1	0.451579
1	0.451579
1	0.451802
1	0.451985
1	0.451985
1	0.45435
1	0.458963
1	0.462035
1	0.470147
1	0.470147
1	0.472383
1	0.472383
1	0.473431
1	0.473431
1	0.475875
1	0.476245
1	0.481697
1	0.482389
1	0.482389
1	0.490148
1	0.490148
1	0.490344
1	0.505809
1	0.508556
1	0.508556
1	0.511625
1	0.51225
1	0.512756
1	0.512756
1	0.529999
1	0.534581
1	0.534581
1	0.534787
1	0.536739
1	0.536739
1	0.538777
1	0.538777
1	0.539216
1	0.539511
1	0.555035
1	0.556896
1	0.557982
1	0.557982
1	0.574538
1	0.576746
1	0.580909
1	0.588172
1	0.588172
1	0.595929
1	0.604804
1	0.604804
1	0.629433
1	0.633599
1	0.644728
1	0.644728
1	0.654303
1	0.673911
1	0.706057
1	0.706057
1	0.710801
1	0.722884
1	0.741641
1	0.795408
1	0.795408
1	0.800007
1	0.853374
1	0.867355
1	0.944362
1	0.974591
1	0.994318
1	0.998015
1	0.998015
1	1.04036
1	1.04036
1	1.21131
1	1.23273
1	1.23921
1	1.3311
1	1.47448
1	1.57576
1	1.60363
1	1.63791
1	1.68358
2	0.194118
2	0.195451
2	0.229255
2	0.24581
2	0.252663
2	0.256945
2	0.257226
2	0.280899
2	0.287139
2	0.288501
2	0.291637
2	0.303896
2	0.308611
2	0.312596
2	0.316821
2	0.325764
2	0.338496
2	0.343285
2	0.347453
2	0.353382
2	0.355335
2	0.357229
2	0.357999
2	0.360181
2	0.36888
2	0.371429
2	0.372876
2	0.373587
2	0.379888
2	0.381364
2	0.383482
2	0.38754
2	0.393581
2	0.401249
2	0.40268
2	0.404958
2	0.407711
2	0.411523
2	0.412814
2	0.416555
2	0.417586
2	0.41812
2	0.426777
2	0.430813
2	0.437224
2	0.45675
2	0.460682
2	0.462391
2	0.462398
2	0.468571
2	0.473597
2	0.473698
2	0.475523
2	0.481846
2	0.484791
2	0.484907
2	0.485621
2	0.489651
2	0.491766
2	0.496493
2	0.49968
2	0.500864
2	0.510399
2	0.516476
2	0.517261
2	0.521848
2	0.524502
2	0.524762
2	0.532968
2	0.53656
2	0.537382
2	0.537538
2	0.541706
2	0.542326
2	0.543631
2	0.545659
2	0.54729
2	0.548308
2	0.548449
2	0.549488
2	0.556151
2	0.557526
2	0.557547
2	0.566426
2	0.573634
2	0.574411
2	0.575346
2	0.582102
2	0.590309
2	0.593715
2	0.594637
2	0.61886
2	0.620442
2	0.628109
2	0.631033
2	0.637228
2	0.64039
2	0.643687
2	0.643688
2	0.64531
2	0.650293
2	0.665733
2	0.674157
2	0.674742
2	0.675306
2	0.677368
2	0.679251
2	0.684033
2	0.695483
2	0.69816
2	0.699588
2	0.702172
2	0.702247
2	0.710001
2	0.710968
2	0.712247
2	0.721981
2	0.727058
2	0.731365
2	0.732919
2	0.737092
2	0.74438
2	0.748886
2	0.762335
2	0.762381
2	0.764938
2	0.766051
2	0.771322
2	0.780975
2	0.784527
2	0.788491
2	0.788521
2	0.793983
2	0.801413
2	0.803793
2	0.818421
2	0.824558
2	0.82655
2	0.838002
2	0.871239
2	0.872945
2	0.878435
2	0.879801
2	0.883797
2	0.884189
2	0.891077
2	0.896239
2	0.910389
2	0.912242
2	0.933405
2	0.935672
2	0.937712
2	0.938601
2	0.938675
2	0.943837
2	0.95444
2	0.955469
2	0.958932
2	0.96006
2	0.961193
2	0.965498
2	0.975203
2	0.98001
2	0.983146
2	0.98924
2	0.992384
2	0.992732
2	0.993128
2	0.998142
2	1.00643
2	1.01813
2	1.01936
2	1.02158
2	1.02175
2	1.02479
2	1.02711
2	1.03101
2	1.03528
2	1.04047
2	1.04311
2	1.04462
2	1.04891
2	1.05194
2	1.05644
2	1.06358
2	1.08768
2	1.08769
2	1.09058
2	1.0976
2	1.10495
2	1.11282
2	1.13973
2	1.14127
2	1.15643
2	1.16058
2	1.17143
2	1.17245
2	1.19897
2	1.20034
2	1.20161
2	1.20384
2	1.2106
2	1.2222
2	1.25241
2	1.29701
2	1.30356
2	1.32034
2	1.3347
2	1.33617
2	1.34077
2	1.35147
2	1.36571
2	1.38292
2	1.39297
2	1.39557
2	1.41033
2	1.42619
2	1.42707
2	1.43312
2	1.43648
2	1.45564
2	1.47955
2	1.48288
2	1.48946
2	1.49968
2	1.50444
2	1.50646
2	1.5238
2	1.53588
2	1.55578
2	1.57393
2	1.58923
2	1.59297
2	1.59617
2	1.60203
2	1.60362
2	1.6135
2	1.6305
2	1.63917
2	1.641
2	1.70474
2	1.7067
2	1.72256
2	1.72459
2	1.74086
2	1.74373
2	1.8004
2	1.81625
2	1.81852
2	1.82544
2	1.83621
2	1.84075
2	1.85556
2	1.89036
2	1.89373
2	1.89589
2	1.90481
2	1.95131
2	1.95551
2	1.96032
2	1.96649
2	1.96974
2	1.97004
2	1.9855
2	2.00087
2	2.0134
2	2.04276
2	2.04958
2	2.08708
2	2.11665
2	2.12309
2	2.12725
2	2.13639
2	2.23877
2	2.34589
2	2.51619
2	2.52412
2	2.55715
2	2.60373
2	2.60589
2	2.6201
2	2.62869
2	2.77663
2	2.80899
2	2.91805
2	2.92863
2	2.98314
2	2.98505
2	3.02991
2	3.1241
2	3.20548
2	3.2655
2	3.40874
2	3.5949
2	3.69134
2	3.81668
2	3.81679
2	3.83774
2	3.87015
2	4.10043
2	4.28748
2	4.4009
2	4.45363
2	4.45501
2	4.58253
2	4.64028
2	4.66104
2	4.69383
2	4.7685
2	4.97853
2	5.11697
2	5.20905
2	5.33789
2	5.40083
2	6.06289
2	6.0859
2	6.39432
2	6.49527
3	0.337868
3	0.339383
3	0.350341
3	0.365111
3	0.375774
3	0.375774
3	0.390107
3	0.390993
3	0.421256
3	0.456009
3	0.469951
3	0.512197
3	0.547788
3	0.55401
3	0.56857
3	0.576893
3	0.643418
3	0.663898
3	0.671056
3	0.67414
3	0.705297
3	0.723996
3	0.762129
3	0.772129
3	0.774164
3	0.795536
3	0.804032
3	0.818149
3	0.82241
3	0.822474
3	0.823188
3	0.840212
3	0.886175
3	0.91869
3	0.922198
3	0.95896
3	1.00007
3	1.00042
3	1.00158
3	1.01197
3	1.02103
3	1.04053
3	1.06797
3	1.06874
3	1.08076
3	1.08592
3	1.08746
3	1.09167
3	1.09833
3	1.11197
3	1.1174
3	1.1174
3	1.15978
3	1.16203
3	1.16763
3	1.18274
3	1.26263
3	1.27912
3	1.2841
3	1.29287
3	1.2978
3	1.30537
3	1.32488
3	1.3272
3	1.32788
3	1.32864
3	1.35169
3	1.35432
3	1.36074
3	1.36348
3	1.36748
3	1.37923
3	1.391
3	1.39918
3	1.40241
3	1.43448
3	1.44083
3	1.46111
3	1.47577
3	1.48689
3	1.50449
3	1.53507
3	1.56667
3	1.59966
3	1.60097
3	1.62903
3	1.65944
3	1.66219
3	1.66769
3	1.67885
3	1.68227
3	1.69055
3	1.7003
3	1.70841
3	1.71383
3	1.71689
3	1.72729
3	1.74481
3	1.75283
3	1.7593
3	1.77665
3	1.79035
3	1.79844
3	1.80224
3	1.80619
3	1.80836
3	1.81841
3	1.82217
3	1.83294
3	1.84182
3	1.85425
3	1.86316
3	1.86995
3	1.87203
3	1.89972
3	1.90499
3	1.91606
3	1.91839
3	1.91854
3	1.91882
3	1.92463
3	1.93005
3	1.9824
3	2.02828
3	2.04435
3	2.04469
3	2.04901
3	2.05263
3	2.07743
3	2.09414
3	2.09996
3	2.11256
3	2.12372
3	2.13026
3	2.14522
3	2.1491
3	2.16223
3	2.16574
3	2.17018
3	2.17646
3	2.18442
3	2.19774
3	2.20227
3	2.21039
3	2.21108
3	2.23541
3	2.24145
3	2.24611
3	2.24706
3	2.24761
3	2.26755
3	2.28179
3	2.29872
3	2.31781
3	2.32244
3	2.32718
3	2.36418
3	2.36824
3	2.38934
3	2.39447
3	2.39465
3	2.40613
3	2.40836
3	2.40895
3	2.41411
3	2.42278
3	2.48116
3	2.4872
3	2.48771
3	2.50184
3	2.52784
3	2.54998
3	2.55442
3	2.56583
3	2.59012
3	2.59802
3	2.60739
3	2.60769
3	2.60889
3	2.62941
3	2.63868
3	2.65374
3	2.65597
3	2.65856
3	2.65925
3	2.6656
3	2.67129
3	2.67692
3	2.68166
3	2.68551
3	2.6924
3	2.71463
3	2.71932
3	2.72152
3	2.75921
3	2.80473
3	2.81027
3	2.81336
3	2.83088
3	2.85952
3	2.88016
3	2.88262
3	2.88927
3	2.88963
3	2.95319
3	3.00165
3	3.00426
3	3.04072
3	3.04277
3	3.07334
3	3.09405
3	3.12422
3	3.12515
3	3.13121
3	3.16595
3	3.17045
3	3.17448
3	3.17704
3	3.17846
3	3.20081
3	3.21232
3	3.22615
3	3.24759
3	3.28684
3	3.2985
3	3.29901
3	3.31968
3	3.34137
3	3.3488
3	3.36227
3	3.3676
3	3.44337
3	3.47159
3	3.47501
3	3.48121
3	3.49674
3	3.51474
3	3.51827
3	3.52086
3	3.52327
3	3.53588
3	3.55067
3	3.56292
3	3.57112
3	3.58568
3	3.64216
3	3.66374
3	3.69548
3	3.69643
3	3.73309
3	3.78652
3	3.8216
3	3.85306
3	3.88174
3	3.91238
3	4.00521
3	4.00763
3	4.01296
3	4.0603
3	4.06263
3	4.07678
3	4.10245
3	4.12162
3	4.25858
3	4.3148
3	4.36391
3	4.37656
3	4.38194
3	4.4091
3	4.52767
3	4.5733
3	4.59361
3	4.62866
3	4.63177
3	4.69563
3	4.71903
3	4.72112
3	4.75088
3	4.81027
3	4.847
3	4.88815
3	4.89685
3	4.92518
3	4.95588
3	5.01137
3	5.02965
3	5.05874
3	5.096
3	5.09736
3	5.11461
3	5.1629
3	5.24
3	5.26594
3	5.28046
3	5.28722
3	5.3431
3	5.34772
3	5.35938
3	5.45209
3	5.58335
3	5.59302
3	5.7174
3	5.73185
3	5.85826
3	5.9163
3	6.0441
3	6.11767
3	6.18345
3	6.43553
3	6.79023
3	7.14287
3	7.24644
3	7.6796
3	7.9134
3	8.98751
3	9.03278
3	9.12824
3	9.18077
3	9.35955
3	9.53803
3	9.59868
3	9.66015
4	0.347636
4	0.398726
4	0.403439
4	0.43251
4	0.445061
4	0.494255
4	0.498683
4	0.500746
4	0.500746
4	0.52575
4	0.530504
4	0.534574
4	0.534574
4	0.566728
4	0.566728
4	0.570349
4	0.570349
4	0.672167
4	0.701338
4	0.703159
4	0.717671
4	0.717671
4	0.727589
4	0.765971
4	0.807683
4	0.833269
4	0.85613
4	0.859876
4	0.877676
4	0.884122
4	0.898137
4	0.906
4	0.955423
4	1.0317
4	1.0317
4	1.05797
4	1.07547
4	1.10794
4	1.10794
4	1.11282
4	1.11282
4	1.11843
4	1.13173
4	1.13571
4	1.13571
4	1.14558
4	1.15406
4	1.15606
4	1.16494
4	1.19248
4	1.19611
4	1.21399
4	1.21471
4	1.21932
4	1.23003
4	1.23003
4	1.23733
4	1.24901
4	1.29155
4	1.30363
4	1.30531
4	1.30531
4	1.30608
4	1.30608
4	1.3373
4	1.34989
4	1.40657
4	1.40657
4	1.46081
4	1.46081
4	1.47474
4	1.47474
4	1.49808
4	1.50004
4	1.50004
4	1.50432
4	1.52015
4	1.52015
4	1.53084
4	1.57153
4	1.58331
4	1.5889
4	1.59251
4	1.66553
4	1.70216
4	1.70216
4	1.74754
4	1.77366
4	1.77366
4	1.7768
4	1.80863
4	1.80863
4	1.82403
4	1.8323
4	1.86053
4	1.90751
4	1.91084
4	1.94149
4	1.94923
4	1.95004
4	1.97833
4	1.98529
4	2.02661
4	2.05905
4	2.09504
4	2.10726
4	2.12925
4	2.12994
4	2.13
4	2.13695
4	2.14442
4	2.15491
4	2.15688
4	2.17286
4	2.20497
4	2.20675
4	2.20675
4	2.21809
4	2.25309
4	2.25474
4	2.25918
4	2.29348
4	2.29902
4	2.30439
4	2.30657
4	2.31051
4	2.34302
4	2.35476
4	2.35476
4	2.35485
4	2.36313
4	2.36313
4	2.37187
4	2.38154
4	2.38473
4	2.39254
4	2.39732
4	2.41365
4	2.41394
4	2.41394
4	2.42478
4	2.47696
4	2.48069
4	2.48654
4	2.49712
4	2.51193
4	2.5286
4	2.5286
4	2.53008
4	2.53147
4	2.55658
4	2.55951
4	2.56877
4	2.57387
4	2.58721
4	2.59276
4	2.59553
4	2.61412
4	2.61412
4	2.62457
4	2.62678
4	2.63646
4	2.64485
4	2.65511
4	2.65511
4	2.68909
4	2.7094
4	2.7094
4	2.83278
4	2.83812
4	2.83812
4	2.83892
4	2.83892
4	2.84654
4	2.85935
4	2.87978
4	2.87978
4	2.89897
4	2.91348
4	2.92704
4	2.98275
4	3.01578
4	3.0178
4	3.01861
4	3.03916
4	3.0715
4	3.08721
4	3.09768
4	3.09768
4	3.11394
4	3.3204
4	3.39544
4	3.42478
4	3.44441
4	3.44441
4	3.51401
4	3.51401
4	3.57576
4	3.60997
4	3.64182
4	3.68662
4	3.68662
4	3.69154
4	3.70453
4	3.70727
4	3.72518
4	3.77789
4	3.79615
4	3.80674
4	3.80674
4	3.81783
4	3.83731
4	3.83731
4	3.85165
4	3.87818
4	3.90781
4	3.97917
4	4.00518
4	4.00518
4	4.02403
4	4.05154
4	4.06293
4	4.11679
4	4.13289
4	4.1925
4	4.20389
4	4.2817
4	4.2817
4	4.33296
4	4.44061
4	4.46249
4	4.46249
4	4.48078
4	4.50512
4	4.53637
4	4.54956
4	4.57746
4	4.58096
4	4.63374
4	4.64798
4	4.66297
4	4.75472
4	4.77533
4	4.89183
4	4.90307
4	4.94203
4	4.94318
4	4.98208
4	5.03895
4	5.05225
4	5.05225
4	5.09244
4	5.13149
4	5.18026
4	5.4448
4	5.64686
4	5.65486
4	5.83256
4	5.95851
4	6.07452
4	6.09266
4	6.13704
4	6.15241
4	6.17403
4	6.1779
4	6.29825
4	6.38349
4	6.48392
4	6.58923
4	6.6373
4	6.69046
4	6.70561
4	7.02408
4	7.09027
4	7.09027
4	7.51704
4	7.51704
4	7.82669
4	8.03149
4	8.03149
4	8.1977
4	8.92976
4	8.94025
4	8.94025
4	9.14706
4	9.38236
4	9.82423
4	10.6007
4	11.2363
