# Supplementary material for: Ultrastructural changes in esophageal tissue undergoing stretch tests with possible impact on tissue engineering and long gap esophageal repairs performed under tension
Source: Sci Rep. 2023 Jan 31;13:1750. doi: 10.1038/s41598-023-28894-5 (PMC9889733; doi:10.1038/s41598-023-28894-5)
Supplement: Supplementary file 4 — Supplementary Table S3. [file 41598_2023_28894_MOESM4_ESM.xlsx]

## Sheet: Munka1
Groups (1, 2, 3, 4)	Distance between myofibrils (μm)
1	0.148865
1	0.146199
1	0.248108
1	0.241755
1	0.269577
1	0.132582
1	0.23998
1	0.231567
1	0.254772
1	0.0578918
1	0.124054
1	0.124054
1	0.146199
1	0.165405
1	0.194747
1	0.16623
1	0.112336
1	0.322646
1	0.153502
1	0.201224
1	0.217084
1	0.198658
1	0.194747
1	0.125152
1	0.207417
1	0.165405
1	0.198658
1	0.173872
1	0.137022
1	0.124054
1	0.187226
1	0.120417
1	0.186585
1	0.103461
1	0.157352
1	0.112336
1	0.0913479
1	0.116079
1	0.0992431
1	0.170796
1	0.16259
1	0.157352
1	0.157352
1	0.285533
1	0.219513
1	0.227545
1	0.140594
1	0.124054
1	0.316978
1	0.170796
1	0.269577
1	0.170496
1	0.146199
1	0.129846
1	0.125152
1	0.210851
1	0.170496
1	0.187226
1	0.121688
1	0.153502
1	0.201224
1	0.173872
1	0.178243
1	0.148865
1	0.210851
1	0.211903
1	0.146199
1	0.0713834
1	0.167256
1	0.22837
1	0.137022
1	0.180151
1	0.132582
1	0.316276
1	0.107513
1	0.0959136
1	0.0713834
1	0.236028
1	0.18645
1	0.220964
1	0.172861
1	0.191851
1	0.164443
1	0.204657
1	0.222421
1	0.151361
1	0.124092
1	0.107763
1	0.197408
1	0.104292
1	0.13975
1	0.113003
1	0.0904024
1	0.0878743
1	0.0822217
1	0.0908169
1	0.0769358
1	0.0860605
1	0.124092
1	0.0986661
1	0.140447
1	0.171334
1	0.109629
1	0.0959645
1	0.109629
1	0.0822217
1	0.118138
1	0.151361
1	0.152745
1	0.14652
1	0.109629
1	0.172861
1	0.183812
1	0.104292
1	0.159056
1	0.178673
1	0.172861
1	0.233364
1	0.189606
1	0.30184
1	0.367259
1	0.171499
1	0.187683
1	0.226986
1	0.297277
1	0.246358
1	0.383482
1	0.396917
1	0.246358
1	0.302813
1	0.1973
1	0.284124
1	0.181688
1	0.221976
1	0.213149
1	0.137199
1	0.205798
1	0.218836
1	0.147059
1	0.221976
1	0.243177
1	0.202408
1	0.364184
1	0.15663
1	0.147411
1	0.318137
1	0.5
1	0.271418
1	0.284124
1	0.1973
1	0.161524
1	0.15663
1	0.161524
1	0.171499
1	0.287213
1	0.174895
1	0.0918853
1	0.231812
1	0.127255
1	0.277657
1	0.243177
1	0.222365
1	0.274209
1	0.237125
1	0.311765
1	0.243532
1	0.258288
1	0.267566
1	0.273633
1	0.15436
1	0.159183
1	0.104509
1	0.12063
1	0.163351
1	0.178585
1	0.242787
1	0.273449
1	0.292624
1	0.238528
1	0.166912
1	0.229919
1	0.264896
1	0.290376
1	0.148138
1	0.308611
1	0.347488
1	0.289855
1	0.328138
1	0.298424
1	0.243823
1	0.273449
1	0.258865
1	0.21006
1	0.169013
1	0.423546
1	0.296956
1	0.451802
1	0.202816
1	0.282694
1	0.12063
1	0.298424
1	0.21014
1	0.35778
1	0.13583
1	0.184144
1	0.184963
1	0.491148
1	0.218759
1	0.169013
1	0.209017
1	0.329416
1	0.304224
1	0.248938
1	0.264643
1	0.178585
1	0.306096
1	0.268988
1	0.152167
1	0.328138
1	0.316507
1	0.178377
1	0.282788
1	0.310027
1	0.239441
1	0.284793
1	0.243927
1	0.207065
1	0.289347
1	0.327844
1	0.364368
1	0.10442
1	0.18498
1	0.191676
1	0.118559
1	0.201227
1	0.179023
1	0.114332
1	0.107683
1	0.131767
1	0.143522
1	0.125521
1	0.189074
1	0.261423
1	0.210491
1	0.189816
1	0.227685
1	0.211601
1	0.188619
1	0.205619
1	0.143522
1	0.190924
1	0.271418
1	0.332964
1	0.337813
1	0.237417
1	0.260024
1	0.202835
1	0.337095
1	0.328834
1	0.303611
1	0.229713
1	0.127255
1	0.106046
1	0.27747
1	0.291162
1	0.229713
1	0.181211
1	0.192686
1	0.0930082
1	0.318354
1	0.284793
1	0.177838
1	0.205798
1	0.202835
1	0.2802
1	0.140316
1	0.116018
1	0.161524
1	0.181688
1	0.221976
1	0.218836
1	0.308417
1	0.140316
1	0.294118
1	0.161524
1	0.140316
1	0.287514
1	0.260024
1	0.294118
1	0.171801
1	0.147059
1	0.147059
1	0.199827
1	0.192686
1	0.116018
1	0.226986
1	0.165753
1	0.192686
1	0.165753
1	0.271418
1	0.223993
1	0.137199
1	0.221117
1	0.171499
1	0.187683
1	0.218836
1	0.165753
1	0.131533
1	0.116018
1	0.131533
1	0.137199
1	0.147529
1	0.131533
1	0.113607
1	0.101545
1	0.166378
1	0.152715
1	0.22461
1	0.0764706
1	0.0973703
1	0.147059
1	0.133362
1	0.183016
1	0.177838
1	0.177838
1	0.167208
1	0.140316
1	0.171499
1	0.213149
1	0.121125
1	0.150317
1	0.15663
1	0.147411
1	0.147411
1	0.121125
1	0.239521
1	0.293706
1	0.173803
1	0.165753
1	0.207973
1	0.167208
1	0.131533
1	0.177838
1	0.171801
1	0.171499
1	0.284793
1	0.127255
1	0.137199
1	0.213149
1	0.171499
1	0.199827
1	0.179291
1	0.124645
1	0.161524
1	0.2802
1	0.161524
1	0.171499
1	0.137199
1	0.161524
1	0.147411
1	0.163546
1	0.15663
1	0.163546
1	0.212091
1	0.192686
1	0.15663
1	0.137828
1	0.15663
1	0.15541
1	0.171499
1	0.131533
1	0.147059
1	0.197651
1	0.125888
1	0.15663
1	0.188327
1	0.212091
1	0.243177
1	0.25802
1	0.140316
1	0.177838
1	0.150317
1	0.171499
1	0.161524
1	0.171801
1	0.168239
1	0.158387
1	0.152601
1	0.163123
1	0.188327
1	0.177838
1	0.213149
1	0.243532
1	0.192686
1	0.14974
1	0.15663
1	0.171499
1	0.284793
1	0.209465
1	0.181688
1	0.165753
1	0.1973
1	0.212091
1	0.15541
1	0.15663
1	0.147059
1	0.131533
1	0.152601
1	0.252599
1	0.181688
1	0.171499
1	0.2333
1	0.154405
1	0.188327
1	0.116018
1	0.208637
1	0.192686
1	0.163123
1	0.125888
1	0.195892
1	0.208637
1	0.530652
1	0.15541
1	0.158278
1	0.124784
1	0.158278
1	0.161524
1	0.154405
1	0.177838
1	0.30184
1	0.127255
1	0.190882
1	0.192686
1	0.202408
1	0.165753
1	0.168239
1	0.208637
1	0.229713
1	0.186852
1	0.205798
1	0.252599
1	0.207889
1	0.220804
1	0.181211
1	0.25802
1	0.152601
1	0.171499
1	0.158278
1	0.202408
1	0.186016
1	0.197651
1	0.301323
1	0.207889
1	0.197651
1	0.133362
1	0.147411
1	0.318843
1	0.2802
1	0.195892
1	0.243177
1	0.424183
1	0.199827
1	0.332756
1	0.207973
1	0.207973
1	0.221117
1	0.165753
1	0.188327
1	0.122404
1	0.205798
1	0.163123
1	0.137199
1	0.161524
1	0.229713
1	0.158278
1	0.311987
1	0.231812
1	0.228429
1	0.218361
1	0.271163
1	0.199827
1	0.229713
1	0.174895
1	0.250121
1	0.229713
1	0.179195
1	0.221976
1	0.229713
1	0.271163
1	0.237417
1	0.154405
1	0.30812
1	0.313526
1	0.317851
1	0.197123
1	0.24595
1	0.104509
1	0.185598
1	0.229151
1	0.19498
1	0.104509
1	0.289855
1	0.333648
1	0.276884
1	0.209017
1	0.225454
1	0.169013
1	0.259254
1	0.184463
1	0.19498
1	0.188406
1	0.256403
1	0.256403
1	0.113192
1	0.169013
1	0.169013
1	0.256403
1	0.169013
1	0.229151
1	0.343573
1	0.246377
1	0.298424
1	0.169013
1	0.165243
1	0.281398
1	0.328573
1	0.19498
1	0.19498
1	0.124671
1	0.317851
1	0.176907
1	0.136724
1	0.144928
1	0.217391
1	0.226384
1	0.20134
1	0.266052
1	0.144928
1	0.204958
1	0.256403
1	0.249343
1	0.110374
1	0.188962
1	0.165243
1	0.162034
1	0.209017
1	0.229151
1	0.21545
1	0.209017
1	0.213983
1	0.205981
1	0.175117
1	0.293456
1	0.430901
1	0.188962
1	0.247652
1	0.205981
1	0.278397
1	0.209017
1	0.226847
1	0.162034
1	0.226847
1	0.169633
1	0.293456
1	0.162034
1	0.249343
1	0.162034
1	0.174516
1	0.122975
1	0.209017
1	0.15406
1	0.104509
1	0.165243
1	0.209017
1	0.205981
1	0.237699
1	0.176907
1	0.169013
1	0.253105
1	0.162034
1	0.0845065
1	0.144928
1	0.0845065
1	0.184463
1	0.205981
1	0.297366
1	0.287673
1	0.278774
1	0.226384
1	0.149212
1	0.19498
1	0.0927989
1	0.156763
1	0.149212
1	0.321791
1	0.217391
1	0.204958
1	0.124671
1	0.136724
1	0.116844
1	0.21545
1	0.233689
1	0.116844
1	0.20134
1	0.205981
1	0.339576
1	0.256403
1	0.246377
1	0.293456
1	0.144928
1	0.136724
1	0.40085
1	0.220747
1	0.185598
1	0.133617
1	0.338337
1	0.133617
1	0.205981
1	0.229151
1	0.246803
1	0.165243
1	0.225454
1	0.311006
1	0.187119
1	0.28455
1	0.43078
1	0.299536
1	0.159326
1	0.290637
1	0.348187
1	0.459299
1	0.132313
1	0.168666
1	0.404042
1	0.258772
1	0.254509
1	0.291389
1	0.206043
1	0.47013
1	0.225321
1	0.355649
1	0.244868
1	0.252783
1	0.290637
1	0.197364
1	0.218416
1	0.243973
1	0.299536
1	0.252783
1	0.271967
1	0.21539
1	0.198469
1	0.35749
1	0.23853
1	0.423608
1	0.311006
1	0.45258
1	0.308888
1	0.402414
1	0.330782
1	0.225321
1	0.311006
1	0.233898
1	0.35749
1	0.308888
1	0.393061
1	0.355649
1	0.571019
1	0.402414
1	0.337333
1	0.225321
1	0.262133
1	0.233898
1	0.28455
1	0.311006
1	0.365361
1	0.458822
1	0.280678
1	0.348187
1	0.252783
1	0.308888
1	0.299536
1	0.477519
1	0.290637
1	0.206043
1	0.262133
1	0.041841
1	0.435327
1	0.495953
1	0.54554
1	0.402414
1	0.412086
1	0.23853
1	0.27277
1	0.318652
1	0.374237
1	0.524266
1	0.510735
1	0.179965
1	0.262133
1	0.281457
1	0.209205
1	0.370121
1	0.252783
1	0.385755
1	0.449182
1	0.251916
1	0.255367
1	0.297336
1	0.406203
1	0.311006
1	0.355649
1	0.493742
1	0.60344
1	0.414205
1	0.406203
1	0.291389
1	0.297336
1	0.21539
1	0.402414
1	0.197364
1	0.319338
1	0.262133
1	0.30172
1	0.187119
1	0.319338
1	0.47013
1	0.28455
1	0.252783
1	0.447718
1	0.356263
1	0.499032
1	0.481626
1	0.549138
1	0.402414
1	0.412617
1	0.441318
1	0.389144
1	0.532549
1	0.399686
1	0.749935
1	0.330782
1	0.431287
1	0.271967
1	0.431287
1	0.28455
1	0.412086
1	0.636272
1	0.505999
1	0.21539
1	0.460251
1	0.297336
1	0.57361
1	0.615947
1	0.656834
1	0.73478
1	0.554494
1	0.635755
1	0.550169
1	0.548406
1	0.577313
1	0.532517
1	0.523838
1	0.274615
1	0.365937
1	0.413174
1	0.419224
1	0.337483
1	0.289271
1	0.205798
1	0.256271
1	0.243177
1	0.131533
1	0.321814
1	0.332964
1	0.450452
1	0.448681
1	0.540217
1	0.424183
1	0.482389
1	0.36589
1	0.298671
1	0.252599
1	0.167208
1	0.335346
1	0.252599
1	0.334261
1	0.397788
1	0.23069
1	0.376654
1	0.358244
1	0.298671
1	0.283881
1	0.293706
1	0.347408
1	0.439329
1	0.396917
1	0.318354
1	0.506019
1	0.262342
1	0.255663
1	0.247409
1	0.313149
1	0.166378
1	0.205798
1	0.263658
1	0.316774
1	0.65301
1	0.650912
1	0.72425
1	0.781287
1	0.44667
1	0.497935
1	0.584795
1	0.583419
1	0.602793
1	0.643939
1	0.599608
1	0.371426
1	0.269831
1	0.421459
1	0.37509
1	0.306892
1	0.445712
1	0.555286
1	0.549496
1	0.502206
1	0.538413
1	0.55736
1	0.395165
1	0.249536
1	0.346688
1	0.450591
1	0.469373
1	0.330859
1	0.132623
1	0.261086
1	0.219265
1	0.219265
1	0.436314
1	0.209571
1	0.304065
1	0.114354
1	0.225386
1	0.395388
1	0.209571
1	0.27747
1	0.293706
1	0.277657
1	0.43082
1	0.283881
1	0.261285
1	0.247409
1	0.313094
1	0.263067
1	0.429412
1	0.408601
1	0.207973
1	0.0718033
1	0.147059
1	0.137828
1	0.166378
1	0.179291
1	0.207973
1	0.358244
1	0.112996
1	0.171801
1	0.188327
1	0.321599
1	0.303896
1	0.205798
1	0.243177
1	0.152715
1	0.219625
1	0.253965
1	0.27553
1	0.117647
1	0.188603
1	0.282904
1	0.289672
1	0.247339
1	0.208637
1	0.344256
1	0.641932
1	0.681668
1	0.247339
1	0.164074
1	0.207889
1	0.299942
1	0.221508
1	0.219625
1	0.1973
1	0.221117
1	0.262672
1	0.237125
1	0.177838
1	0.261285
1	0.415945
1	0.207973
1	0.277657
1	0.296928
1	0.378058
1	0.482415
1	0.507039
1	0.457347
1	0.337678
1	0.278864
1	0.21006
1	0.393947
1	0.711156
1	0.805547
1	0.30812
1	0.38996
1	0.415131
1	0.543445
1	0.31984
1	0.163967
1	0.217604
1	0.472846
1	0.242787
1	0.36082
1	0.237893
1	0.546098
1	0.553767
1	0.307465
1	0.368196
1	0.362214
1	0.226384
1	0.219143
1	0.199895
1	0.226384
1	0.419399
1	0.199474
1	0.406335
1	0.353813
1	0.415131
1	0.185598
1	0.313526
1	0.26553
1	0.280666
1	0.209017
1	0.313526
1	0.378946
1	0.223696
1	0.184963
1	0.313526
1	0.250888
1	0.233976
1	0.219143
1	0.277331
1	0.34069
1	0.36016
1	0.415575
1	0.404694
1	0.356917
1	0.282463
1	0.266002
1	0.316276
1	0.34344
1	0.519383
1	0.227545
1	0.196495
1	0.269577
1	0.306892
1	0.23523
1	0.266002
1	0.27204
1	0.455765
1	0.290873
1	0.301042
1	0.245962
1	0.251122
1	0.507426
1	0.510651
1	0.211903
1	0.306613
1	0.277331
1	0.309942
1	0.172787
1	0.245962
1	0.235739
1	0.196495
1	0.28343
1	0.287978
1	0.347154
1	0.292924
1	0.401299
1	0.342692
1	0.602084
1	0.507426
1	0.266002
1	0.27204
1	0.227093
1	0.372022
1	0.369545
1	0.276848
1	0.305728
1	0.334774
1	0.162355
1	0.249898
1	0.142857
1	0.181805
1	0.215974
1	0.266558
1	0.268404
1	0.504874
1	0.469076
1	0.255655
1	0.230973
1	0.23611
1	0.563452
1	0.613434
1	0.212562
1	0.723144
1	0.523922
1	0.36775
1	0.266782
1	0.219222
1	0.215971
1	0.154342
1	0.244084
1	0.374176
1	0.410043
1	0.380392
1	0.22657
1	0.189862
1	0.277546
1	0.245686
1	0.297342
1	0.308312
1	0.234546
1	0.185569
1	0.195898
1	0.305287
1	0.417698
1	0.17
1	0.146476
1	0.195712
1	0.208041
1	0.223365
1	0.129646
1	0.515528
1	0.243805
1	0.186137
1	0.195287
1	0.182122
1	0.141937
1	0.428944
1	0.182562
1	0.211811
1	0.438975
1	0.389925
1	0.237417
1	0.127255
1	0.177838
1	0.228429
1	0.166378
1	0.212091
1	0.229713
1	0.2333
1	0.147059
1	0.171499
1	0.383482
1	0.202408
1	0.271163
1	0.142153
1	0.228429
1	0.205798
1	0.222365
1	0.137828
1	0.268534
1	0.318137
1	0.15663
1	0.116018
1	0.237417
1	0.167208
1	0.167208
1	0.181211
1	0.218836
1	0.171499
1	0.243532
1	0.262672
1	0.179291
1	0.220804
1	0.0964778
1	0.147059
1	0.369419
1	0.38022
1	0.188327
1	0.25301
1	0.188327
1	0.199827
1	0.228429
1	0.421236
1	0.299596
1	0.161524
1	0.212002
1	0.153574
1	0.249064
1	0.411325
1	0.18122
1	0.1136
1	0.334607
1	0.167967
1	0.160655
1	0.201896
1	0.217186
1	0.24691
1	0.180236
1	0.200569
1	0.173441
1	0.225035
1	0.196308
1	0.206903
1	0.140246
1	0.1136
1	0.149164
1	0.217186
1	0.157012
1	0.200569
1	0.206903
1	0.180236
1	0.420738
1	0.215127
1	0.215127
1	0.306132
1	0.221045
1	0.166904
1	0.154728
1	0.217186
1	0.434884
1	0.249064
1	0.209468
1	0.120814
1	0.467148
1	0.502486
1	0.356263
1	0.262133
1	0.30172
1	0.177516
1	0.14793
1	0.207102
1	0.23853
1	0.27277
1	0.159326
1	0.255367
1	0.355649
1	0.319338
1	0.308888
1	0.449182
1	0.412086
1	0.271967
1	0.30172
1	0.262133
1	0.291389
1	0.459299
1	0.580143
1	0.197364
1	0.267913
1	0.255367
1	0.206043
1	0.21539
1	0.233898
1	0.187119
1	0.168666
1	0.206043
1	0.280678
1	0.206043
1	0.163394
1	0.179965
1	0.159326
1	0.159326
1	0.159326
1	0.15086
1	0.267913
1	0.262133
1	0.37715
1	0.47013
1	0.535826
1	0.187119
1	0.262133
1	0.187119
1	0.27277
1	0.571019
1	0.412617
1	0.255367
1	0.297336
1	0.22629
1	0.206043
1	0.233898
1	0.15086
1	0.21539
1	0.159326
1	0.243973
1	0.258772
1	0.168666
1	0.304607
1	0.28455
1	0.281457
1	0.21539
1	0.327458
1	0.197364
1	0.262133
1	0.213348
1	0.178745
1	0.152304
1	0.252783
1	0.187119
1	0.207102
1	0.179965
1	0.225321
1	0.121986
1	0.197364
1	0.104603
1	0.159326
1	0.133957
1	0.140339
1	0.280678
1	0.460726
1	0.399686
1	0.297336
1	0.43078
1	0.486598
1	0.192877
1	0.163394
1	0.262133
1	0.399686
1	0.330782
1	0.43078
1	0.299536
2	0.48052
2	0.367541
2	0.341176
2	0.321599
2	0.301323
2	0.195804
2	0.260024
2	0.179291
2	0.278962
2	0.349443
2	0.408982
2	0.38276
2	0.470919
2	0.197651
2	0.228808
2	0.131533
2	0.199827
2	0.195892
2	0.228429
2	0.395695
2	0.207973
2	0.262342
2	0.366126
2	0.37361
2	0.316118
2	0.271163
2	0.174895
2	0.36589
2	0.27747
2	0.197651
2	0.176693
2	0.249545
2	0.267233
2	0.247177
2	0.223696
2	0.444112
2	0.254281
2	0.267233
2	0.323237
2	0.248938
2	0.298688
2	0.0651915
2	0.332413
2	0.284701
2	0.250797
2	0.250797
2	0.261352
2	0.288615
2	0.23534
2	0.220421
2	0.260048
2	0.194091
2	0.177723
2	0.219143
2	0.235408
2	0.243754
2	0.332917
2	0.209017
2	0.243823
2	0.233689
2	0.33221
2	0.313526
2	0.215665
2	0.35684
2	0.337678
2	0.235408
2	0.278864
2	0.184508
2	0.242718
2	0.314222
2	0.238227
2	0.153125
2	0.248737
2	0.254092
2	0.269841
2	0.200308
2	0.289927
2	0.284084
2	0.257937
2	0.303876
2	0.307098
2	0.191507
2	0.284701
2	0.226431
2	0.210236
2	0.490247
2	0.255763
2	0.267078
2	0.451434
2	0.470102
2	0.366188
2	0.34343
2	0.417551
2	0.430461
2	0.270556
2	0.218873
2	0.145773
2	0.290025
2	0.288615
2	0.227704
2	0.222646
2	0.339697
2	0.195922
2	0.206154
2	0.28049
2	0.343367
2	0.302128
2	0.221343
2	0.215185
2	0.463806
2	0.464427
2	0.47817
2	0.461084
2	0.457196
2	0.453538
2	0.362924
2	0.332413
2	0.236781
2	0.445368
2	0.41082
2	0.24105
2	0.393446
2	0.268791
2	0.176282
2	0.28049
2	0.367532
2	0.433413
2	0.20308
2	0.339697
2	0.275043
2	0.321705
2	0.383482
2	0.272944
2	0.243177
2	0.287213
2	0.291162
2	0.221976
2	0.292584
2	0.278962
2	0.368716
2	0.335346
2	0.43402
2	0.212091
2	0.209465
2	0.284793
2	0.287514
2	0.342997
2	0.364184
2	0.34546
2	0.246287
2	0.459426
2	0.131568
2	0.131627
2	0.26006
2	0.318666
2	0.702724
2	0.803539
2	0.14091
2	0.260048
2	0.216922
2	0.191001
2	0.293463
2	0.132196
2	0.177723
2	0.165745
2	0.170298
2	0.296976
2	0.23928
2	0.276523
2	0.162116
2	0.144366
2	0.425056
2	0.407079
2	0.494769
2	0.185217
2	0.309917
2	0.375539
2	0.282302
2	0.27181
2	0.2992
2	0.259
2	0.566078
2	0.37336
2	0.349319
2	0.268031
2	0.227704
2	0.173365
2	0.177627
2	0.18668
2	0.290074
2	0.213979
2	0.281446
2	0.197636
2	0.302263
2	0.17333
2	0.167859
2	0.139055
2	0.215047
2	0.168696
2	0.251789
2	0.352554
2	0.23953
2	0.167229
2	0.151073
2	0.167229
2	0.24354
2	0.356281
2	0.372708
2	0.366274
2	0.211329
2	0.167859
2	0.34314
2	0.356746
2	0.178068
2	0.237206
2	0.32719
2	0.367814
2	0.395817
2	0.242085
2	0.13105
2	0.406848
2	0.424334
2	0.446548
2	0.292122
2	0.52052
2	0.395817
2	0.16643
2	0.256754
2	0.119025
2	0.183611
2	0.223049
2	0.194223
2	0.322562
2	0.321213
2	0.312834
2	0.287511
2	0.347013
2	0.337663
2	0.246431
2	0.380813
2	0.290266
2	0.256022
2	0.394118
2	0.338449
2	0.332748
2	0.1112
2	0.282221
2	0.269703
2	0.321924
2	0.189076
2	0.215769
2	0.312372
2	0.362509
2	0.412737
2	0.470577
2	0.222565
2	0.218243
2	0.229643
2	0.173938
2	0.188145
2	0.229643
2	0.166094
2	0.207043
2	0.212851
2	0.28775
2	0.233346
2	0.212851
2	0.207043
2	0.207411
2	0.265719
2	0.317766
2	0.308642
2	0.196951
2	0.249141
2	0.147245
2	0.230471
2	0.275643
2	0.279487
2	0.215961
2	0.235055
2	0.248835
2	0.19066
2	0.196079
2	0.179968
2	0.275643
2	0.38933
2	0.267149
2	0.232938
2	0.280779
2	0.472454
2	0.229643
2	0.43901
2	0.328555
2	0.427177
2	0.412889
2	0.253988
2	0.259553
2	0.228395
2	0.19016
2	0.166209
2	0.180285
2	0.160137
2	0.144634
2	0.215961
2	0.171178
2	0.291172
2	0.251349
2	0.197627
2	0.232036
2	0.287153
2	0.272865
2	0.212403
2	0.38933
2	0.434911
2	0.461685
2	0.265719
2	0.256971
2	0.15774
2	0.281795
2	0.223675
2	0.19066
2	0.233346
2	0.223675
2	0.268926
2	0.301712
2	0.154691
2	0.276058
2	0.276058
2	0.212403
2	0.238195
2	0.242947
2	0.177731
2	0.197627
2	0.24645
2	0.265504
2	0.133539
2	0.182386
2	0.222565
2	0.200308
2	0.219809
2	0.233346
2	0.275643
2	0.265073
2	0.503909
2	0.372934
2	0.282455
2	0.251782
2	0.250067
2	0.354711
2	0.283974
2	0.241682
2	0.216978
2	0.215901
2	0.257137
2	0.208552
2	0.241682
2	0.225964
2	0.257555
2	0.289909
2	0.267793
2	0.354711
2	0.206478
2	0.290218
2	0.211624
2	0.255808
2	0.22477
2	0.222767
2	0.241385
2	0.299401
2	0.34137
2	0.174579
2	0.276877
2	0.164426
2	0.267055
2	0.318774
2	0.223571
2	0.149701
2	0.152665
2	0.19171
2	0.292004
2	0.222767
2	0.159443
2	0.247907
2	0.217967
2	0.190208
2	0.159443
2	0.204647
2	0.159443
2	0.276877
2	0.133896
2	0.206478
2	0.184951
2	0.244631
2	0.225089
2	0.194311
2	0.166053
2	0.235673
2	0.329559
2	0.139664
2	0.149701
2	0.29784
2	0.257137
2	0.292004
2	0.264695
2	0.282455
2	0.265979
2	0.127025
2	0.303344
2	0.287511
2	0.284649
2	0.2333
2	0.261589
2	0.16071
2	0.272658
2	0.237206
2	0.275341
2	0.284649
2	0.208413
2	0.246937
2	0.23896
2	0.204284
2	0.318339
2	0.220109
2	0.235367
2	0.346483
2	0.292122
2	0.266711
2	0.224914
2	0.215041
2	0.272658
2	0.160294
2	0.436942
2	0.209453
2	0.197549
2	0.264131
2	0.321213
2	0.367814
2	0.403342
2	0.418786
2	0.376965
2	0.401516
2	0.426729
2	0.429655
2	0.102428
2	0.178068
2	0.603735
2	0.400641
2	0.339469
2	0.266711
2	0.259086
2	0.266461
2	0.188992
2	0.151727
2	0.193879
2	0.291779
2	0.208413
2	0.354161
2	0.450867
2	0.307719
2	0.296098
2	0.210408
2	0.312834
2	0.214575
2	0.12262
2	0.192408
2	0.208413
2	0.258505
2	0.199317
2	0.135438
2	0.127168
2	0.287511
2	0.328667
2	0.224468
2	0.193879
2	0.233013
2	0.258505
2	0.39666
2	0.255515
2	0.279855
2	0.218509
2	0.20223
2	0.312834
2	0.266711
2	0.307719
2	0.346483
2	0.248824
2	0.278958
2	0.282232
2	0.229255
2	0.272842
2	0.184428
2	0.292617
2	0.296978
2	0.325764
2	0.209742
2	0.238943
2	0.119659
2	0.2862
2	0.289588
2	0.443447
2	0.41526
2	0.283894
2	0.281367
2	0.387499
2	0.254414
2	0.305728
2	0.334725
2	0.142657
2	0.326524
2	0.31472
2	0.302427
2	0.343426
2	0.242054
2	0.241194
2	0.298844
2	0.25301
2	0.14194
2	0.278311
2	0.316611
2	0.401004
2	0.196619
2	0.340008
2	0.385429
2	0.243942
2	0.260517
2	0.141264
2	0.307827
2	0.297477
2	0.327662
2	0.267774
2	0.228488
2	0.349508
2	0.22132
2	0.312807
2	0.356137
2	0.349508
2	0.189609
2	0.262497
2	0.312794
2	0.197908
2	0.225526
2	0.28754
2	0.330644
2	0.455585
2	0.388618
2	0.370123
2	0.155103
2	0.270876
2	0.466026
2	0.388446
2	0.279377
2	0.347013
2	0.192408
2	0.155533
2	0.234086
2	0.408732
2	0.359127
2	0.474552
2	0.157242
2	0.29542
2	0.204856
2	0.165524
2	0.23833
2	0.182791
2	0.103402
2	0.314485
2	0.263878
2	0.275766
2	0.259794
2	0.166731
2	0.212541
2	0.285528
2	0.429149
2	0.398634
2	0.291779
2	0.320588
2	0.270876
2	0.326372
2	0.523433
2	0.599942
2	0.360636
2	0.231783
2	0.150946
2	0.187819
2	0.317667
2	0.215358
2	0.35449
2	0.318485
2	0.386339
2	0.432325
2	0.345652
2	0.537831
2	0.36786
2	0.274713
2	0.356361
2	0.494297
2	0.483951
3	0.444687
3	0.260518
3	0.247254
3	0.4427
3	0.210926
3	0.253144
3	0.220445
3	0.581715
3	0.236471
3	0.291429
3	0.301208
3	0.240221
3	0.212372
3	0.309166
3	0.321032
3	0.306248
3	0.304108
3	0.208571
3	0.428571
3	0.581862
3	0.271833
3	0.49401
3	0.306314
3	0.663522
3	0.600669
3	0.514441
3	0.298688
3	0.494686
3	0.114002
3	0.231758
3	0.374452
3	0.300075
3	0.849947
3	0.380117
3	0.50306
3	0.50692
3	0.665563
3	0.217556
3	0.201648
3	0.423684
3	0.261528
3	0.471477
3	0.641278
3	0.381867
3	0.236028
3	0.430053
3	0.59995
3	0.316276
3	0.476994
3	0.50692
3	0.653402
3	0.735286
3	0.215186
3	0.34069
3	0.44667
3	0.187226
3	0.23812
3	0.23998
3	0.683185
3	0.517602
3	0.357826
3	0.392859
3	0.362762
3	0.381867
3	0.310438
3	0.285833
3	0.436564
3	0.539155
3	0.423078
3	0.443404
3	0.352093
3	0.45629
3	0.28131
3	0.551695
3	0.242108
3	0.175439
3	0.191202
3	0.211903
3	0.468494
3	0.51952
3	0.485791
3	0.185439
3	0.238634
3	0.636019
3	0.410429
3	0.650265
3	0.207565
3	0.362319
3	0.352552
3	0.163967
3	0.327934
3	0.577997
3	0.689622
3	0.929503
3	0.513761
3	0.307749
3	0.404916
3	0.384928
3	0.432881
3	0.488053
3	0.223563
3	0.435559
3	0.325041
3	0.235119
3	0.420768
3	0.373458
3	0.612824
3	0.378796
3	0.329389
3	0.652105
3	0.582504
3	0.256611
3	0.691905
3	0.671187
3	0.77866
3	0.338192
3	0.556172
3	0.463878
3	0.617773
3	0.435135
3	0.331542
3	0.569939
3	0.4776
3	0.518688
3	0.374678
3	0.367532
3	0.540516
3	0.321176
3	0.613465
3	0.321705
3	0.198079
3	0.417429
3	0.720512
3	0.857956
3	0.416328
3	0.445024
3	0.558338
3	0.153054
3	0.420472
3	0.564996
3	0.426015
3	0.31557
3	0.983506
3	0.952849
3	0.565718
3	0.329227
3	0.274052
3	0.30812
3	0.308611
3	0.328343
3	0.390993
3	0.282694
3	0.321413
3	0.179054
3	0.306151
3	0.508165
3	0.405797
3	0.350377
3	0.44863
3	0.766643
3	0.462062
3	0.269674
3	0.532103
3	0.334478
3	0.368925
3	0.434937
3	0.622345
3	0.607563
3	0.208131
3	0.359841
3	0.447279
3	0.30812
[truncated: 1,865 more rows]
